# Supplementary material for: 2-Azido-1-(4-fluoro­phen­yl)ethanone
Source: Acta Crystallogr Sect E Struct Rep Online. 2012 Mar 31;68(Pt 4):o1268. doi: 10.1107/S1600536812013426 (PMC3344193; doi:10.1107/S1600536812013426)
Supplement: Supplementary file 2 [file e-68-o1268-Isup2.hkl]

# 
# h,k,l, Fc-squared, Fo-squared, sigma(Fo-squared) and status flag 
# 
data_I
_shelx_title ' a in Pbca' 
_shelx_refln_list_code          4 
_shelx_F_calc_maximum      204.08 
_exptl_crystal_F_000       736.00 
_reflns_d_resolution_high  0.8256 
 
loop_ 
 _symmetry_equiv_pos_as_xyz 
 'x, y, z' 
 '-x+1/2, -y, z+1/2' 
 '-x, y+1/2, -z+1/2' 
 'x+1/2, -y+1/2, -z' 
 '-x, -y, -z' 
 'x-1/2, y, -z-1/2' 
 'x, -y-1/2, z-1/2' 
 '-x-1/2, y-1/2, z' 
 
_cell_length_a    10.7985 
_cell_length_b     8.3971 
_cell_length_c    17.4855 
_cell_angle_alpha  90.000 
_cell_angle_beta   90.000 
_cell_angle_gamma  90.000 
 
_shelx_F_squared_multiplier     1.000 
 
loop_ 
 _refln_index_h 
 _refln_index_k 
 _refln_index_l 
 _refln_F_squared_calc 
 _refln_F_squared_meas 
 _refln_F_squared_sigma 
 _refln_observed_status 
   2   0   0    41650.55    38293.52   1012.81 o 
   4   0   0     9826.24    10260.09    270.83 o 
   6   0   0      445.23      507.41     15.68 o 
   8   0   0      317.14      321.68     11.77 o 
  10   0   0      462.86      489.08     26.41 o 
  12   0   0        2.75       -2.84      6.94 o 
   2   1   0     7739.08     7790.60    143.50 o 
   4   1   0     3733.70     4045.71     88.59 o 
   6   1   0     1925.45     2143.42     41.47 o 
   8   1   0       15.40       22.31      2.51 o 
  10   1   0       91.75       88.86      7.60 o 
  12   1   0        1.76       -0.19      5.08 o 
   0   2   0      583.97      550.77     12.66 o 
   2   2   0       91.10       64.28      3.40 o 
   4   2   0     3745.34     3838.26     71.57 o 
   6   2   0      136.43      164.39      6.19 o 
   8   2   0     1030.01     1036.38     21.68 o 
  10   2   0        3.09        0.19      4.19 o 
  12   2   0      108.16      115.31     11.29 o 
   2   3   0     3215.45     3102.54     57.98 o 
   4   3   0     1712.38     1806.99     34.61 o 
   6   3   0      256.40      198.32     10.98 o 
   8   3   0      379.91      373.47     11.70 o 
  10   3   0      105.02      101.22      9.03 o 
  12   3   0      235.06      234.43     13.41 o 
   0   4   0      458.68      470.19     21.62 o 
   2   4   0     1486.90     1477.26     25.52 o 
   4   4   0      817.31      824.61     16.87 o 
   6   4   0       64.93       69.29      5.14 o 
   8   4   0      164.03      175.42      7.74 o 
  10   4   0       34.60       35.92      5.99 o 
  12   4   0        2.30        0.79      5.41 o 
   2   5   0      113.19      123.09      4.56 o 
   4   5   0      584.29      645.91     13.94 o 
   6   5   0       42.54       50.22      3.39 o 
   8   5   0        3.70        5.26      3.40 o 
  10   5   0        6.38       -4.56      7.13 o 
   0   6   0        7.29        8.10      3.68 o 
   2   6   0      354.58      338.76     13.01 o 
   4   6   0      443.74      413.59     12.11 o 
   6   6   0        0.17       -2.40      2.86 o 
   8   6   0       13.24       12.97      5.32 o 
  10   6   0       24.52       15.91      9.35 o 
   2   7   0      277.08      286.64     10.19 o 
   4   7   0      112.13      110.54      7.25 o 
   6   7   0       33.51       37.40      4.66 o 
   8   7   0       20.68       28.31      6.22 o 
   0   8   0      747.10      747.59     32.18 o 
   2   8   0        3.01        5.87      2.75 o 
   4   8   0      146.59      172.16      9.78 o 
   6   8   0       97.06      118.82     13.26 o 
   8   8   0      109.22      127.37     13.99 o 
   2   9   0      654.26      675.17     36.20 o 
   4   9   0        1.19        0.41      4.15 o 
   6   9   0      157.37      168.61     16.02 o 
   0  10   0        0.01       -2.15      4.06 o 
   2  10   0       64.46       73.72      5.51 o 
   1   1   1      310.10      309.21      4.14 o 
   2   1   1     1719.92     1816.98     22.59 o 
   3   1   1      563.63      566.40      9.50 o 
   4   1   1      327.33      385.81      7.01 o 
   5   1   1       38.80       37.45      1.55 o 
   6   1   1      654.85      762.13     11.22 o 
   7   1   1      619.91      593.70      9.23 o 
   8   1   1      140.97      132.62      3.87 o 
   9   1   1       43.12       41.63      3.41 o 
  10   1   1      100.41      106.20      5.81 o 
  11   1   1       98.79      113.48      6.36 o 
  12   1   1       25.27       23.19      4.35 o 
  13   1   1       23.93       28.44      4.95 o 
   0   2   1       12.91        4.56      1.36 o 
   1   2   1      213.84      213.67      3.58 o 
   2   2   1      171.23      158.90      2.71 o 
   3   2   1      757.90      751.97     10.49 o 
   4   2   1       90.41       77.53      2.14 o 
   5   2   1     1120.89     1225.58     22.16 o 
   6   2   1      335.12      359.20      7.21 o 
   7   2   1       86.73       90.53      2.78 o 
   8   2   1      605.09      610.68     10.66 o 
   9   2   1      153.45      163.01      5.98 o 
  10   2   1        5.83        5.66      3.14 o 
  11   2   1       48.48       48.80      4.83 o 
  12   2   1       28.68       18.33      4.36 o 
   1   3   1       60.31       59.02      2.22 o 
   2   3   1      681.55      710.86      8.99 o 
   3   3   1       32.05       31.42      2.10 o 
   4   3   1      158.25      153.49      3.22 o 
   5   3   1        1.00        1.20      1.13 o 
   6   3   1       53.24       62.74      2.84 o 
   7   3   1       51.60       50.35      2.93 o 
   8   3   1     1651.78     1574.96     24.32 o 
   9   3   1      426.00      401.40      9.96 o 
  10   3   1     1929.96     1967.96     41.37 o 
  11   3   1       53.88       41.85      4.76 o 
  12   3   1      103.74      100.27      6.50 o 
   0   4   1        1.27        2.63      1.45 o 
   1   4   1      101.21       95.85      3.31 o 
   2   4   1       15.61       17.04      1.17 o 
   3   4   1       87.88       88.16      2.41 o 
   4   4   1      164.85      169.89      3.34 o 
   5   4   1      153.42      153.64      4.81 o 
   6   4   1      178.09      177.61      4.07 o 
   7   4   1      223.31      215.90      8.38 o 
   8   4   1      199.46      199.68      5.80 o 
   9   4   1      285.72      300.55      8.29 o 
  10   4   1       66.74       73.31      5.02 o 
  11   4   1       17.01       13.00      4.62 o 
  12   4   1       70.43       79.16      7.01 o 
   1   5   1      118.27      115.15      3.00 o 
   2   5   1       78.34       76.86      2.61 o 
   3   5   1        3.09        1.46      1.18 o 
   4   5   1      246.32      241.11      4.43 o 
   5   5   1       46.64       43.89      2.17 o 
   6   5   1       71.47       73.49      2.73 o 
   7   5   1        7.71        7.43      1.82 o 
   8   5   1       16.52       20.17      3.09 o 
   9   5   1      533.78      519.19     19.06 o 
  10   5   1       15.01       14.60      6.22 o 
  11   5   1      281.23      254.29     21.73 o 
   0   6   1     1399.68     1431.81     41.40 o 
   1   6   1      135.76      127.89      3.58 o 
   2   6   1      377.63      374.27      6.95 o 
   3   6   1       72.88       76.42      4.19 o 
   4   6   1       42.01       38.67      2.60 o 
   5   6   1      220.66      233.07      6.01 o 
   6   6   1       47.80       45.75      3.22 o 
   7   6   1        4.99        2.13      2.51 o 
   8   6   1      178.46      178.92      7.50 o 
   9   6   1        0.21       -0.82      3.59 o 
  10   6   1       52.04       45.73      7.57 o 
   1   7   1       38.66       34.53      2.80 o 
   2   7   1      276.06      270.74      6.86 o 
   3   7   1        5.04        5.58      2.27 o 
   4   7   1      338.50      313.94      8.12 o 
   5   7   1       37.59       36.89      3.26 o 
   6   7   1      529.53      525.78     13.34 o 
   7   7   1        4.80        4.32      3.42 o 
   8   7   1      106.45      101.55      7.69 o 
   9   7   1       20.96       19.41      4.45 o 
   0   8   1      145.01      144.00      6.74 o 
   1   8   1        9.99       10.21      2.09 o 
   2   8   1        1.70        4.11      2.10 o 
   3   8   1        1.42        3.91      2.40 o 
   4   8   1        0.24       -2.52      2.34 o 
   5   8   1      257.42      257.66      8.45 o 
   6   8   1      173.92      175.86      9.14 o 
   7   8   1      192.30      218.40     12.47 o 
   8   8   1       54.33       71.49      8.32 o 
   1   9   1        4.18        6.83      2.17 o 
   2   9   1        5.27        6.12      2.19 o 
   3   9   1       20.26       21.80      3.00 o 
   4   9   1        1.55        1.99      3.00 o 
   5   9   1        3.37        2.26      3.70 o 
   6   9   1        2.93        6.24      5.28 o 
   0  10   1       30.22       30.98      4.22 o 
   1  10   1       53.37       53.63      3.56 o 
   2  10   1       23.84       27.61      4.76 o 
   0   0   2      492.99      541.73     11.84 o 
   1   0   2     1212.16     1246.17     23.39 o 
   2   0   2     3004.19     3012.90     65.89 o 
   3   0   2      204.39      193.29     10.25 o 
   4   0   2     2350.36     2473.41     54.86 o 
   5   0   2      761.58      865.63     17.46 o 
   6   0   2      820.32      915.03     18.64 o 
   7   0   2       35.26       56.50      3.05 o 
   8   0   2      204.65      218.53     10.24 o 
   9   0   2       16.12       17.54      3.56 o 
  10   0   2       30.88       26.98      5.48 o 
  11   0   2       34.69       33.06      6.17 o 
  12   0   2       10.69        4.03      5.07 o 
  13   0   2        1.05       -4.03      4.91 o 
   1   1   2      523.83      521.08      7.21 o 
   2   1   2     3298.94     3359.68     44.37 o 
   3   1   2     2015.32     1921.79     30.14 o 
   4   1   2       32.36       38.18      1.52 o 
   5   1   2      771.71      863.79     12.39 o 
   6   1   2      550.41      590.16      8.97 o 
   7   1   2      256.39      234.03      4.50 o 
   8   1   2       38.33       39.06      2.71 o 
   9   1   2      204.92      214.16      5.99 o 
  10   1   2        5.61        6.60      3.23 o 
  11   1   2      214.04      228.22      8.81 o 
  12   1   2       16.42       14.00      4.07 o 
   0   2   2    11263.27    11010.46    181.15 o 
   1   2   2    14468.92    14171.04    185.37 o 
   2   2   2     2016.52     1968.08     25.72 o 
   3   2   2     1578.87     1596.60     20.22 o 
   4   2   2        0.02       -0.89      1.05 o 
   5   2   2      241.85      228.27      5.60 o 
   6   2   2       41.43       35.39      2.28 o 
   7   2   2       54.66       51.14      2.16 o 
   8   2   2      112.06      109.02      4.81 o 
   9   2   2      444.74      474.41     12.88 o 
  10   2   2       25.36       28.88      3.91 o 
  11   2   2        0.14       -1.24      3.16 o 
  12   2   2        0.04       -4.43      3.34 o 
   1   3   2     3552.33     3613.52     47.75 o 
   2   3   2     8549.98     8568.97    105.36 o 
   3   3   2      282.81      256.86      4.11 o 
   4   3   2      565.63      587.50      8.61 o 
   5   3   2     1576.56     1738.54     25.32 o 
   6   3   2      559.70      541.70     10.23 o 
   7   3   2        0.02       -0.11      1.99 o 
   8   3   2      255.85      238.46      5.75 o 
   9   3   2       27.10       28.51      3.19 o 
  10   3   2      550.50      542.37     14.45 o 
  11   3   2       46.86       50.15      4.90 o 
  12   3   2        0.64       -0.48      3.70 o 
   0   4   2     1424.98     1456.13     28.23 o 
   1   4   2     1922.84     1903.10     25.85 o 
   2   4   2        0.17       -0.86      0.98 o 
   3   4   2       41.30       48.58      1.67 o 
   4   4   2     2116.31     2128.87     27.14 o 
   5   4   2        0.66       -1.36      1.29 o 
   6   4   2      392.07      411.67      7.04 o 
   7   4   2        8.25        7.76      2.33 o 
   8   4   2       29.67       24.91      2.76 o 
   9   4   2      188.82      194.28      7.67 o 
  10   4   2        8.26        7.72      3.32 o 
  11   4   2        8.70        9.09      3.73 o 
   1   5   2      510.65      501.80      7.42 o 
   2   5   2     2088.25     2106.21     28.60 o 
   3   5   2     1117.97     1114.68     17.04 o 
   4   5   2        7.53        6.32      1.56 o 
   5   5   2      108.71      116.45      4.64 o 
   6   5   2      156.19      141.57      4.33 o 
   7   5   2       32.55       32.85      3.96 o 
   8   5   2      283.52      257.00      9.53 o 
   9   5   2      267.45      260.44      8.94 o 
  10   5   2      298.97      288.39     14.66 o 
  11   5   2       54.16       58.67      9.81 o 
   0   6   2      747.51      763.19     18.74 o 
   1   6   2      968.24      995.45     14.64 o 
   2   6   2       16.25       16.04      1.94 o 
   3   6   2       76.16       65.36      2.91 o 
   4   6   2      438.65      440.74     10.41 o 
   5   6   2       88.08       85.20      3.32 o 
   6   6   2       28.94       26.63      3.09 o 
   7   6   2       72.85       73.92      4.10 o 
   8   6   2       89.24       86.34      4.85 o 
   9   6   2        0.16        2.73      4.37 o 
  10   6   2        7.70       15.44      5.03 o 
   1   7   2      159.83      157.50      4.79 o 
   2   7   2      195.69      183.29      6.27 o 
   3   7   2      252.87      241.81      6.98 o 
   4   7   2       54.61       48.26      3.44 o 
   5   7   2        2.17        1.94      2.42 o 
   6   7   2       40.18       44.76      5.05 o 
   7   7   2        8.04        5.57      2.86 o 
   8   7   2       41.42       41.57      4.73 o 
   9   7   2        3.75        1.21      4.75 o 
   0   8   2      234.37      222.85      7.83 o 
   1   8   2      278.48      283.10      7.41 o 
   2   8   2       24.56       28.83      2.94 o 
   3   8   2       72.55       83.97      4.46 o 
   4   8   2       52.60       55.10      5.43 o 
   5   8   2       20.33       17.71      4.20 o 
   6   8   2       58.54       54.82      5.39 o 
   7   8   2        7.04       16.81      5.39 o 
   1   9   2       16.81       18.00      2.49 o 
   2   9   2       40.22       42.24      3.64 o 
   3   9   2      190.48      199.94      6.49 o 
   4   9   2       73.76       85.69      5.22 o 
   5   9   2      241.57      259.38     16.39 o 
   0  10   2       75.86       84.00      5.81 o 
   1  10   2        7.75        8.84      2.36 o 
   2  10   2       57.75       57.46      3.87 o 
   1   1   3     1489.94     1435.26     20.49 o 
   2   1   3      317.69      238.27      6.41 o 
   3   1   3      583.97      563.22      8.74 o 
   4   1   3      242.83      237.17      4.47 o 
   5   1   3      650.87      640.89     11.06 o 
   6   1   3      416.82      430.23      8.14 o 
   7   1   3      437.76      454.03      8.17 o 
   8   1   3      330.59      300.97      7.10 o 
   9   1   3        4.78        7.55      2.32 o 
  10   1   3     1509.79     1453.45     31.78 o 
  11   1   3        3.60        5.65      3.44 o 
  12   1   3      166.83      169.08      8.06 o 
   0   2   3    10966.25    10987.38    202.25 o 
   1   2   3    36644.70    35509.61    434.93 o 
   2   2   3      614.87      571.22      8.29 o 
   3   2   3      832.46      906.59     12.66 o 
   4   2   3        8.94        4.85      1.21 o 
   5   2   3       22.49       16.95      2.05 o 
   6   2   3      120.13      117.38      4.13 o 
   7   2   3      252.72      252.84      5.54 o 
   8   2   3       13.99       10.06      2.33 o 
   9   2   3       27.52       28.91      2.83 o 
  10   2   3       62.96       61.44      4.79 o 
  11   2   3       22.20       18.64      4.04 o 
  12   2   3        0.72        1.93      3.57 o 
   1   3   3      797.09      800.76     10.63 o 
   2   3   3     1420.38     1468.77     25.56 o 
   3   3   3      366.46      380.94      6.03 o 
   4   3   3      100.81      100.68      2.79 o 
   5   3   3      119.92      104.18      3.06 o 
   6   3   3      239.63      272.61      6.94 o 
   7   3   3       62.34       59.18      3.13 o 
   8   3   3        2.91        4.92      2.06 o 
   9   3   3        0.23        0.09      2.06 o 
  10   3   3        1.72        0.48      2.83 o 
  11   3   3       30.02       32.50      4.52 o 
  12   3   3       14.03       22.54      6.58 o 
   0   4   3      725.90      748.33     18.79 o 
   1   4   3      246.27      269.51      5.43 o 
   2   4   3      126.45      130.95      3.53 o 
   3   4   3      371.36      355.89      6.60 o 
   4   4   3      183.82      167.55      3.35 o 
   5   4   3      396.55      369.18      8.08 o 
   6   4   3      195.86      196.24      4.34 o 
   7   4   3       31.03       27.52      2.75 o 
   8   4   3      226.69      217.98      6.08 o 
   9   4   3       14.39       10.44      2.91 o 
  10   4   3      152.19      149.99      6.16 o 
  11   4   3        0.08       -4.97      3.31 o 
   1   5   3      200.97      190.22      3.68 o 
   2   5   3       10.95        8.19      1.50 o 
   3   5   3      719.18      699.82     10.57 o 
   4   5   3        2.52        3.10      1.29 o 
   5   5   3      215.58      207.04      4.17 o 
   6   5   3       60.41       66.93      3.03 o 
   7   5   3       16.05       18.75      2.51 o 
   8   5   3      235.14      229.42      7.42 o 
   9   5   3      133.97      156.07      6.79 o 
  10   5   3      297.51      287.44     11.75 o 
  11   5   3       39.98       34.97      7.70 o 
   0   6   3      384.35      390.50     12.17 o 
   1   6   3       24.22       25.07      2.02 o 
   2   6   3       26.38       29.16      2.85 o 
   3   6   3      330.56      318.65      6.57 o 
   4   6   3        7.94        6.27      2.03 o 
   5   6   3      199.72      204.66      5.14 o 
   6   6   3      736.33      720.86     14.85 o 
   7   6   3        2.02        6.38      2.72 o 
   8   6   3      164.83      145.05      5.74 o 
   9   6   3       14.06       18.20      5.24 o 
  10   6   3        1.49        7.36      4.91 o 
   1   7   3       85.54       87.91      3.68 o 
   2   7   3       52.67       47.68      3.27 o 
   3   7   3       52.68       49.35      3.21 o 
   4   7   3      211.57      217.70      7.42 o 
   5   7   3      114.87      117.93      5.04 o 
   6   7   3       10.25       11.40      3.37 o 
   7   7   3       34.90       34.58      4.15 o 
   8   7   3        1.85        0.41      3.59 o 
   9   7   3       15.21       15.98      5.40 o 
   0   8   3        5.57        5.15      2.84 o 
   1   8   3       69.43       61.05      3.47 o 
   2   8   3       21.87       19.00      2.78 o 
   3   8   3      140.63      137.19      5.07 o 
   4   8   3       41.29       44.98      3.42 o 
   5   8   3      107.00      110.36      5.23 o 
   6   8   3       23.85       28.69      4.69 o 
   7   8   3       38.41       49.19      5.35 o 
   1   9   3       38.52       38.60      3.28 o 
   2   9   3      115.19      118.99      6.34 o 
   3   9   3       74.26       70.19      5.51 o 
   4   9   3       35.49       38.54      3.96 o 
   5   9   3        3.68        5.68      3.15 o 
   0  10   3       43.29       48.91      6.96 o 
   1  10   3       19.76       14.13      2.74 o 
   0   0   4       50.37       39.54      2.18 o 
   1   0   4     1174.91     1194.51     20.64 o 
   2   0   4        1.70       -1.35      0.90 o 
   3   0   4     4209.24     4299.85     71.38 o 
   4   0   4     2445.18     2560.60     57.12 o 
   5   0   4       17.14        7.89      2.10 o 
   6   0   4      245.38      258.85      8.26 o 
   7   0   4     3183.14     3171.26     71.48 o 
   8   0   4     1601.06     1704.72     49.93 o 
   9   0   4      464.90      522.64     15.39 o 
  10   0   4      174.81      165.83     11.25 o 
  11   0   4      302.13      276.04     14.11 o 
  12   0   4      217.84      216.80     24.89 o 
   1   1   4      225.07      205.19      4.71 o 
   2   1   4      610.51      610.53      8.73 o 
   3   1   4     1853.52     1929.86     33.29 o 
   4   1   4      835.94      927.58     15.55 o 
   5   1   4      251.94      300.78      6.29 o 
   6   1   4       14.17        6.26      1.36 o 
   7   1   4      337.09      338.33      7.07 o 
   8   1   4      704.78      673.31     12.82 o 
   9   1   4     1101.95     1019.67     18.43 o 
  10   1   4       52.36       48.27      5.23 o 
  11   1   4      103.00       85.59      5.86 o 
  12   1   4        0.00       -2.13      3.36 o 
   0   2   4    21910.84    21955.27    403.65 o 
   1   2   4     2915.82     3026.01     40.01 o 
   2   2   4      442.61      449.87      6.80 o 
   3   2   4      300.42      268.93      4.59 o 
   4   2   4     2048.32     2128.45     28.83 o 
   5   2   4       34.37       34.57      1.95 o 
   6   2   4      112.73      122.65      3.50 o 
   7   2   4      148.32      146.35      4.49 o 
   8   2   4      205.07      191.02      5.65 o 
   9   2   4        5.91        6.57      2.41 o 
  10   2   4       28.44       27.59      3.53 o 
  11   2   4        1.17       -2.75      3.48 o 
  12   2   4        7.13        2.08      3.63 o 
   1   3   4     1346.47     1382.05     18.88 o 
   2   3   4      766.78      788.02     10.63 o 
   3   3   4       24.88       20.43      1.64 o 
   4   3   4     1489.63     1574.54     21.44 o 
   5   3   4      649.18      644.51      9.84 o 
   6   3   4      378.12      384.92      7.93 o 
   7   3   4        1.36        2.03      2.35 o 
   8   3   4       18.84       14.35      2.52 o 
   9   3   4        0.00       -0.95      2.31 o 
  10   3   4       53.98       46.47      4.05 o 
  11   3   4        0.23       -3.55      3.27 o 
  12   3   4      144.84      140.60      9.09 o 
   0   4   4     1390.27     1508.48     29.18 o 
   1   4   4       33.69       29.90      1.28 o 
   2   4   4      854.99      898.47     12.90 o 
   3   4   4      285.46      263.69      4.46 o 
   4   4   4       43.35       52.45      1.97 o 
   5   4   4        0.18        1.71      1.25 o 
   6   4   4       15.90       21.62      2.12 o 
   7   4   4       16.06       16.29      2.59 o 
   8   4   4       52.85       48.06      3.17 o 
   9   4   4       49.21       49.28      3.43 o 
  10   4   4       31.01       31.04      3.70 o 
  11   4   4       10.45       10.67      3.73 o 
   1   5   4       12.24       10.51      1.36 o 
   2   5   4      311.48      298.82      6.62 o 
   3   5   4       69.87       66.31      2.02 o 
   4   5   4        0.01        0.09      1.27 o 
   5   5   4      135.10      122.02      4.14 o 
   6   5   4       12.26       13.18      2.16 o 
   7   5   4      731.39      713.13     17.90 o 
   8   5   4       89.87       86.73      4.83 o 
   9   5   4      435.80      417.39     11.99 o 
  10   5   4        8.17        9.66      3.43 o 
  11   5   4      261.16      223.82     19.34 o 
   0   6   4       83.92       77.25      4.14 o 
   1   6   4      639.55      651.70     11.42 o 
   2   6   4        6.43        7.12      1.43 o 
   3   6   4        0.41        0.37      1.46 o 
   4   6   4       84.59       82.00      3.08 o 
   5   6   4      199.75      190.42      5.56 o 
   6   6   4      455.67      420.89     10.04 o 
   7   6   4       14.56       13.06      2.92 o 
   8   6   4      501.02      496.65     11.70 o 
   9   6   4        0.00       -5.04      4.14 o 
  10   6   4       19.72       18.06      5.24 o 
   1   7   4        0.05        0.02      2.54 o 
   2   7   4      170.57      161.73      5.29 o 
   3   7   4        0.88        0.84      2.06 o 
   4   7   4        5.30        8.98      2.15 o 
   5   7   4       24.23       26.87      2.98 o 
   6   7   4       44.64       47.81      4.40 o 
   7   7   4       67.36       78.66      5.26 o 
   8   7   4      166.35      169.33      7.41 o 
   9   7   4       12.59        4.57      6.18 o 
   0   8   4       54.21       53.94      5.36 o 
   1   8   4      145.62      138.62      5.16 o 
   2   8   4      119.53      116.56      4.87 o 
   3   8   4       11.87       14.08      2.75 o 
   4   8   4       82.33       83.96      4.69 o 
   5   8   4        0.07       -0.98      2.48 o 
   6   8   4        3.75        8.97      3.23 o 
   7   8   4       62.41       74.06      5.39 o 
   1   9   4       29.15       38.40      3.55 o 
   2   9   4        1.19        1.68      2.44 o 
   3   9   4        9.89       16.15      3.34 o 
   4   9   4        0.06        6.33      2.92 o 
   5   9   4       92.19      110.59      5.63 o 
   1   1   5     5802.58     5817.44     76.05 o 
   2   1   5      531.74      584.56      8.50 o 
   3   1   5     7874.92     8095.91    106.45 o 
   4   1   5      568.29      525.95      8.71 o 
   5   1   5       52.84       54.27      2.94 o 
   6   1   5      103.86       98.59      8.91 o 
   7   1   5       49.91       54.07      4.08 o 
   8   1   5      909.02      863.95     15.94 o 
   9   1   5      172.85      173.02      5.59 o 
  10   1   5      744.19      740.23     14.60 o 
  11   1   5        1.07        2.04      3.36 o 
  12   1   5       72.92       66.67      5.84 o 
   0   2   5       81.57      101.13      3.38 o 
   1   2   5      565.53      515.98      7.67 o 
   2   2   5      218.01      180.95      3.46 o 
   3   2   5     2430.06     2568.16     36.66 o 
   4   2   5       14.54       16.10      1.52 o 
   5   2   5     2716.67     2928.99     46.16 o 
   6   2   5       10.69        8.99      1.81 o 
   7   2   5       66.06       69.19      4.88 o 
   8   2   5       39.25       30.43      3.34 o 
   9   2   5       21.89       23.80      2.80 o 
  10   2   5        1.39       -3.74      2.49 o 
  11   2   5       29.26       25.32      4.27 o 
  12   2   5       54.46       56.97      5.64 o 
   1   3   5     1445.10     1524.77     20.84 o 
   2   3   5      196.64      207.53      3.93 o 
   3   3   5      483.07      495.59      7.22 o 
   4   3   5       50.59       69.39      2.46 o 
   5   3   5        6.33        4.42      1.34 o 
   6   3   5       45.73       43.18      2.64 o 
   7   3   5        5.74        8.94      2.13 o 
   8   3   5        5.70        5.45      2.71 o 
   9   3   5        6.90        5.68      2.29 o 
  10   3   5       42.49       37.81      3.88 o 
  11   3   5       15.90       13.73      3.97 o 
  12   3   5       29.43       27.78      4.81 o 
   0   4   5    13661.23    14542.88    267.47 o 
   1   4   5      256.25      234.06      4.26 o 
   2   4   5     1473.22     1554.67     21.18 o 
   3   4   5     1163.98     1150.43     14.45 o 
   4   4   5      407.75      367.71      6.16 o 
   5   4   5        0.05       -0.74      1.19 o 
   6   4   5       25.12       22.80      2.39 o 
   7   4   5      257.20      243.23      7.65 o 
   8   4   5      109.52      102.87      4.66 o 
   9   4   5        0.04       -2.74      2.10 o 
  10   4   5       52.58       51.54      4.25 o 
  11   4   5        1.79        0.01      3.33 o 
   1   5   5      951.66      953.05     16.12 o 
   2   5   5      939.18      943.14     13.88 o 
   3   5   5      313.39      304.99      4.95 o 
   4   5   5      169.48      157.72      3.40 o 
   5   5   5       30.73       33.52      2.33 o 
   6   5   5      691.53      710.69     13.11 o 
   7   5   5       80.08       81.79      4.25 o 
   8   5   5        2.02        3.41      2.60 o 
   9   5   5        6.58        4.18      3.15 o 
  10   5   5        2.74        0.28      3.19 o 
   0   6   5      329.31      310.32      9.77 o 
   1   6   5        0.10       -0.28      1.72 o 
   2   6   5       67.64       63.53      2.90 o 
   3   6   5       55.77       58.33      3.25 o 
   4   6   5       19.48       20.95      1.80 o 
   5   6   5       20.85       22.47      2.47 o 
   6   6   5        2.85        0.66      2.19 o 
   7   6   5        1.01        2.86      2.68 o 
   8   6   5      215.68      186.84      7.57 o 
   9   6   5       21.09       26.80      5.21 o 
  10   6   5       69.72       65.08      6.76 o 
   1   7   5        1.72       -1.02      2.83 o 
   2   7   5      138.52      131.38      4.74 o 
   3   7   5        2.64        6.95      2.12 o 
   4   7   5      410.43      415.87     10.56 o 
   5   7   5      105.26      108.84      4.57 o 
   6   7   5       43.68       41.01      3.36 o 
   7   7   5       25.56       28.09      4.30 o 
   8   7   5        2.47        7.13      3.55 o 
   0   8   5       21.56       24.31      5.50 o 
   1   8   5      515.19      527.48     12.24 o 
   2   8   5       92.94       94.66      4.41 o 
   3   8   5       55.73       57.53      3.78 o 
   4   8   5        3.30        1.71      2.60 o 
   5   8   5       68.73       76.01      5.85 o 
   6   8   5      155.23      163.55     15.73 o 
   7   8   5        3.38        4.21      3.22 o 
   1   9   5       61.89       61.30      4.44 o 
   2   9   5      154.79      153.76      7.03 o 
   3   9   5       14.57       14.48      3.21 o 
   4   9   5      207.46      222.24      7.72 o 
   5   9   5        8.10        5.09      2.87 o 
   0   0   6      865.60      911.46     25.94 o 
   1   0   6      601.97      567.16     10.49 o 
   2   0   6     2552.54     2748.29     46.09 o 
   3   0   6     2613.29     2817.67     47.37 o 
   4   0   6     1766.64     1886.27     32.15 o 
   5   0   6      494.18      476.82     10.60 o 
   6   0   6        5.22        4.02      2.55 o 
   7   0   6       26.27       32.13     13.44 o 
   8   0   6      341.47      308.97     10.51 o 
   9   0   6        9.37        8.78      3.46 o 
  10   0   6      184.23      186.75      8.62 o 
  11   0   6       11.08       13.31      5.51 o 
  12   0   6        2.95       -6.17      4.53 o 
   1   1   6        0.81        0.28      1.02 o 
   2   1   6      569.33      583.61      8.61 o 
   3   1   6      414.02      407.33      6.51 o 
   4   1   6      854.27      942.27     13.55 o 
   5   1   6      758.34      809.21     12.94 o 
   6   1   6       88.14       77.45      3.73 o 
   7   1   6      124.35      117.94      4.09 o 
   8   1   6        0.09        1.39      2.02 o 
   9   1   6      984.47      923.67     17.23 o 
  10   1   6      175.58      160.97      5.65 o 
  11   1   6      326.53      309.89     10.73 o 
  12   1   6       54.63       58.83      5.62 o 
   0   2   6     2033.94     2237.47     42.46 o 
   1   2   6        3.98        3.03      1.00 o 
   2   2   6      471.12      542.97      8.24 o 
   3   2   6       52.88       53.68      3.37 o 
   4   2   6      243.72      212.05      4.65 o 
   5   2   6      215.14      215.10      4.54 o 
   6   2   6      319.78      303.54      6.89 o 
   7   2   6      155.03      141.74      6.04 o 
   8   2   6      752.72      747.58     14.24 o 
   9   2   6       25.93       22.29      2.87 o 
  10   2   6       89.55       90.30      4.47 o 
  11   2   6       21.26       14.41      3.99 o 
  12   2   6       40.87       33.71      4.94 o 
   1   3   6       92.93      108.45      2.74 o 
   2   3   6      532.58      534.19      8.23 o 
   3   3   6       62.90       71.25      2.26 o 
   4   3   6       23.35       30.34      1.77 o 
   5   3   6      281.13      264.75      5.14 o 
   6   3   6       68.25       74.21      4.50 o 
   7   3   6      191.96      197.85      5.78 o 
   8   3   6       16.22       23.47      2.72 o 
   9   3   6       90.11       92.72      4.33 o 
  10   3   6       17.12       19.81      3.31 o 
  11   3   6      141.97      144.95      7.34 o 
   0   4   6     5720.29     5896.79    109.80 o 
   1   4   6     1059.66     1045.55     14.89 o 
   2   4   6     1059.98     1079.95     15.37 o 
   3   4   6       75.64       69.38      2.35 o 
   4   4   6       45.57       50.60      1.92 o 
   5   4   6      252.79      239.58      5.03 o 
   6   4   6      133.57      133.17      3.75 o 
   7   4   6      910.22      876.17     15.94 o 
   8   4   6       16.14       12.90      2.59 o 
   9   4   6      213.83      205.97      6.41 o 
  10   4   6        3.41        6.16      3.05 o 
  11   4   6       49.98       51.09      5.22 o 
   1   5   6      170.79      162.19      3.55 o 
   2   5   6      272.05      252.01      4.81 o 
   3   5   6       80.15       74.97      3.86 o 
   4   5   6      331.84      326.90      5.73 o 
   5   5   6       85.25       91.71      3.27 o 
   6   5   6       34.55       41.04      2.40 o 
   7   5   6       39.92       48.55      4.86 o 
   8   5   6        0.55       -2.85      3.68 o 
   9   5   6       33.63       39.42      4.26 o 
  10   5   6       96.91       97.22      6.03 o 
   0   6   6      391.16      351.09     10.88 o 
   1   6   6        2.26        0.36      1.91 o 
   2   6   6       89.64       78.14      3.44 o 
   3   6   6      124.09      122.33      3.33 o 
   4   6   6      182.51      170.63      4.89 o 
   5   6   6       86.38       92.18      3.24 o 
   6   6   6      424.08      425.48     12.00 o 
   7   6   6        6.51        1.78      2.81 o 
   8   6   6       13.16       15.83      4.68 o 
   9   6   6       69.09       73.53      6.79 o 
   1   7   6       15.78       16.54      3.42 o 
   2   7   6      451.01      447.74      9.56 o 
   3   7   6       35.61       34.29      2.88 o 
   4   7   6        5.95        6.10      2.40 o 
   5   7   6       15.72       14.83      2.69 o 
   6   7   6        2.30        3.82      2.76 o 
   7   7   6      116.12      122.74      6.61 o 
   8   7   6      168.46      174.83      7.82 o 
   0   8   6       36.52       43.80      9.06 o 
   1   8   6       78.37       85.88      5.61 o 
   2   8   6       95.72       98.17      4.93 o 
   3   8   6      188.22      187.53     11.11 o 
   4   8   6      205.58      224.65      7.47 o 
   5   8   6       31.73       36.00      3.77 o 
   6   8   6       48.64       57.31      4.98 o 
   7   8   6       25.22       32.90      5.52 o 
   1   9   6       19.29       21.01      3.26 o 
   2   9   6        1.01        0.80      3.31 o 
   3   9   6       31.90       29.50      4.28 o 
   4   9   6       10.25       16.33      3.85 o 
   1   1   7      137.28      156.23      3.23 o 
   2   1   7     9647.82    10097.64    124.13 o 
   3   1   7      851.53      917.25     13.27 o 
   4   1   7      161.33      159.98      3.50 o 
   5   1   7      952.53      942.33     14.94 o 
   6   1   7      212.70      210.04      6.80 o 
   7   1   7       72.06       75.56      3.88 o 
   8   1   7      776.96      725.33     13.88 o 
   9   1   7       36.64       30.71      3.53 o 
  10   1   7      711.51      700.27     14.25 o 
  11   1   7       24.96       30.14      4.40 o 
  12   1   7        3.09       -0.13      3.33 o 
   0   2   7       71.50       76.80      3.23 o 
   1   2   7      655.32      751.56     10.98 o 
   2   2   7     1096.21     1143.21     16.09 o 
   3   2   7      965.88      992.59     14.25 o 
   4   2   7      919.48      896.20     14.04 o 
   5   2   7      209.42      194.91      4.21 o 
   6   2   7       41.41       44.29      2.44 o 
   7   2   7      130.32      130.48      4.10 o 
   8   2   7       27.84       32.28      2.95 o 
   9   2   7      116.82      112.67      5.23 o 
  10   2   7        5.90        6.40      2.47 o 
  11   2   7        2.86       -1.51      3.17 o 
  12   2   7        0.21        2.56      3.63 o 
   1   3   7       86.36       89.08      2.52 o 
   2   3   7        7.21       10.05      2.39 o 
   3   3   7      274.16      248.89      4.73 o 
   4   3   7      162.06      153.42      3.66 o 
   5   3   7      692.55      682.35     10.62 o 
   6   3   7     1393.73     1430.84     32.67 o 
   7   3   7        9.15        7.94      2.23 o 
   8   3   7      367.88      360.68      9.54 o 
   9   3   7       10.04        3.29      2.21 o 
  10   3   7        1.40        2.50      2.47 o 
  11   3   7        0.62       -4.19      2.80 o 
   0   4   7     1727.73     1697.81     33.15 o 
   1   4   7     4491.95     4715.08     66.72 o 
   2   4   7      490.78      486.43      7.85 o 
   3   4   7      362.41      339.10      6.05 o 
   4   4   7      446.50      436.39      7.30 o 
   5   4   7       15.91       18.38      1.99 o 
   6   4   7      793.81      784.95     13.33 o 
   7   4   7      863.50      830.04     17.69 o 
   8   4   7      112.19       97.07      5.76 o 
   9   4   7        0.00        1.11      2.80 o 
  10   4   7        1.21        2.78      2.51 o 
  11   4   7       57.68       69.04      5.85 o 
   1   5   7      721.35      691.77     10.59 o 
   2   5   7       20.69       21.59      2.04 o 
   3   5   7       22.04       21.71      1.68 o 
   4   5   7       45.63       46.94      2.93 o 
   5   5   7      865.00      877.52     15.15 o 
   6   5   7       56.36       48.65      3.01 o 
   7   5   7       18.65       23.48      2.53 o 
   8   5   7       58.61       53.06      6.71 o 
   9   5   7       39.72       38.92      3.74 o 
  10   5   7        0.36       -2.15      3.35 o 
   0   6   7      175.93      170.33      8.02 o 
   1   6   7      226.67      256.58      6.46 o 
   2   6   7      169.57      171.99      5.13 o 
   3   6   7      234.56      227.71      4.98 o 
   4   6   7        0.04       -0.99      1.63 o 
   5   6   7       13.93       13.92      3.23 o 
   6   6   7       26.13       24.77      2.57 o 
   7   6   7        0.00       -0.26      3.05 o 
   8   6   7        0.64       -3.13      3.28 o 
   9   6   7       52.94       50.51      7.62 o 
   1   7   7        5.83       11.33      3.28 o 
   2   7   7      746.11      757.51     15.72 o 
   3   7   7      105.21      114.23      6.14 o 
   4   7   7       45.46       45.90      3.80 o 
   5   7   7        0.19        4.14      2.68 o 
   6   7   7       18.50       23.64      3.95 o 
   7   7   7      105.66      119.77      6.58 o 
   8   7   7       40.25       49.78      5.04 o 
   0   8   7      407.91      427.89     17.49 o 
   1   8   7       65.77       69.24      5.26 o 
   2   8   7        5.01        1.72      2.48 o 
   3   8   7       31.58       33.87      4.29 o 
   4   8   7      206.91      204.34      8.11 o 
   5   8   7       38.74       39.48      4.41 o 
   6   8   7        4.10        5.85      4.13 o 
   1   9   7       20.42       26.30      3.45 o 
   2   9   7       34.04       38.35      4.66 o 
   3   9   7        0.41       -4.39      2.93 o 
   4   9   7       12.46       12.49      3.59 o 
   0   0   8     2143.85     2256.63    101.21 o 
   1   0   8       23.14       15.24      1.66 o 
   2   0   8        8.53        5.25      1.77 o 
   3   0   8        1.49        1.91      1.28 o 
   4   0   8     2948.56     3325.74     58.37 o 
   5   0   8      159.94      176.76      4.53 o 
   6   0   8      422.51      421.55     10.09 o 
   7   0   8       82.19       80.52     10.17 o 
   8   0   8        4.43        9.66      3.12 o 
   9   0   8       78.87      104.46     14.49 o 
  10   0   8       91.37       84.81      6.35 o 
  11   0   8        1.62        2.91      4.22 o 
  12   0   8        6.78        1.58      4.83 o 
   1   1   8       98.61      100.09      2.58 o 
   2   1   8       72.35       87.05      2.54 o 
   3   1   8     1053.29     1217.60     17.29 o 
   4   1   8      126.39      108.35      3.39 o 
   5   1   8      104.30      123.13      3.18 o 
   6   1   8       88.03       79.08      2.64 o 
   7   1   8       17.73       18.41      2.06 o 
   8   1   8       93.05       98.27      4.16 o 
   9   1   8      288.81      276.01      8.17 o 
  10   1   8       77.82       65.65      4.37 o 
  11   1   8        1.50        0.70      2.68 o 
  12   1   8        0.07       -3.21      3.05 o 
   0   2   8     2720.61     2916.03     55.21 o 
   1   2   8      540.98      558.36      8.64 o 
   2   2   8      205.82      229.40      4.40 o 
   3   2   8       48.26       60.07      2.64 o 
   4   2   8       40.20       30.94      2.60 o 
   5   2   8       26.86       27.51      1.84 o 
   6   2   8       87.71       76.34      3.35 o 
   7   2   8      824.58      817.02     13.88 o 
   8   2   8      141.13      149.35      5.05 o 
   9   2   8      417.57      409.91      9.58 o 
  10   2   8        2.30        4.37      2.40 o 
  11   2   8      175.77      178.18      7.22 o 
   1   3   8       39.96       37.61      2.21 o 
   2   3   8      107.07      106.20      4.45 o 
   3   3   8      217.21      228.63      5.13 o 
   4   3   8      471.35      450.27      7.62 o 
   5   3   8        1.08        3.24      1.74 o 
   6   3   8      138.35      138.33      4.53 o 
   7   3   8      843.91      877.50     14.84 o 
   8   3   8      150.78      153.96      5.19 o 
   9   3   8      203.64      200.97      6.37 o 
  10   3   8      281.75      283.25      8.50 o 
  11   3   8       63.37       76.05      5.24 o 
   0   4   8      522.79      518.49     11.75 o 
   1   4   8        1.27        2.56      1.25 o 
   2   4   8       86.25       96.02      4.57 o 
   3   4   8      248.80      239.02      4.92 o 
   4   4   8        1.62        1.43      1.53 o 
   5   4   8       20.88       14.74      1.86 o 
   6   4   8       59.71       71.39      4.17 o 
   7   4   8       34.67       29.21      2.77 o 
   8   4   8      141.71      156.21      5.05 o 
   9   4   8        0.00        1.89      2.00 o 
  10   4   8        2.67        4.75      2.85 o 
   1   5   8      124.54      119.71      3.20 o 
   2   5   8      119.18      114.86      3.93 o 
   3   5   8      223.16      222.12      9.35 o 
   4   5   8        0.65        0.69      1.61 o 
   5   5   8       61.86       57.36      3.18 o 
   6   5   8        1.21        1.48      1.81 o 
   7   5   8        0.09       -0.60      1.89 o 
   8   5   8      140.91      132.35      5.46 o 
   9   5   8       41.80       45.36      3.52 o 
  10   5   8       43.20       41.84      4.12 o 
   0   6   8      638.89      607.73     25.47 o 
   1   6   8     1382.80     1353.01     22.78 o 
   2   6   8      402.72      392.59      8.51 o 
   3   6   8       34.34       38.38      2.84 o 
   4   6   8       51.71       49.89      2.79 o 
   5   6   8       68.77       74.56      3.28 o 
   6   6   8       57.28       60.50      3.47 o 
   7   6   8       26.93       34.03      3.76 o 
   8   6   8       48.44       56.11      5.14 o 
   9   6   8        3.89        3.73      3.66 o 
   1   7   8       99.42       98.91      4.72 o 
   2   7   8      163.41      157.67      5.98 o 
   3   7   8       45.43       49.77      3.83 o 
   4   7   8       30.41       34.59      3.57 o 
   5   7   8       77.33       75.81      4.62 o 
   6   7   8        4.15       10.32      3.61 o 
   7   7   8        0.50        2.54      3.35 o 
   8   7   8        0.26       -0.80      3.38 o 
   0   8   8        9.07       12.09      5.00 o 
   1   8   8        3.43        2.98      3.09 o 
   2   8   8        1.50       -3.66      3.00 o 
   3   8   8       16.99       13.48      3.66 o 
   4   8   8        0.03        2.38      2.98 o 
   5   8   8        7.35        9.09      4.09 o 
   6   8   8       14.57       11.29      4.20 o 
   1   9   8        0.10       -1.69      2.98 o 
   2   9   8       87.39       95.71      6.36 o 
   3   9   8        4.55        7.17      3.40 o 
   1   1   9      539.37      591.05      9.05 o 
   2   1   9      103.73      103.09      2.82 o 
   3   1   9      600.06      628.89     10.36 o 
   4   1   9      679.47      649.32     10.08 o 
   5   1   9        2.98        0.22      1.15 o 
   6   1   9      355.57      364.73      7.36 o 
   7   1   9        6.78        7.09      2.13 o 
   8   1   9       49.14       45.56      3.26 o 
   9   1   9      171.28      155.28      5.42 o 
  10   1   9       23.01       26.32      3.15 o 
  11   1   9       33.73       37.75      4.16 o 
   0   2   9     1549.50     1589.51     31.19 o 
   1   2   9       83.79       82.66      2.55 o 
   2   2   9      443.16      400.61      6.74 o 
   3   2   9       39.01       38.58      2.28 o 
   4   2   9     1053.28     1043.51     16.46 o 
   5   2   9      587.88      572.74      9.39 o 
   6   2   9      878.94      804.33     13.65 o 
   7   2   9      576.07      537.45     10.10 o 
   8   2   9      622.09      600.16     12.32 o 
   9   2   9      153.45      153.59      6.10 o 
  10   2   9       41.46       51.85      3.83 o 
  11   2   9        0.09        0.78      3.36 o 
   1   3   9       66.98       68.50      2.38 o 
   2   3   9      249.52      240.70      4.83 o 
   3   3   9      292.77      292.91      5.60 o 
   4   3   9      257.75      262.24      5.29 o 
   5   3   9        5.15        4.04      1.67 o 
   6   3   9       53.54       56.38      2.96 o 
   7   3   9      156.88      155.49      4.66 o 
   8   3   9      340.44      327.89      7.37 o 
   9   3   9       58.56       50.81      3.72 o 
  10   3   9      101.59       90.83      4.73 o 
  11   3   9        1.28        2.39      2.92 o 
   0   4   9      644.69      577.69     13.00 o 
   1   4   9      341.83      324.79      5.98 o 
   2   4   9       47.01       48.69      2.22 o 
   3   4   9       18.99       22.15      1.83 o 
   4   4   9      522.57      498.16      9.45 o 
   5   4   9      262.09      251.12      5.64 o 
   6   4   9       17.21       20.73      2.44 o 
   7   4   9      357.89      339.64      8.95 o 
   8   4   9      317.80      337.91     10.09 o 
   9   4   9       18.81       11.97      3.07 o 
  10   4   9        6.16       -1.70      3.47 o 
   1   5   9      454.41      430.20      7.46 o 
   2   5   9       66.08       73.02      4.75 o 
   3   5   9      932.95      924.13     15.06 o 
   4   5   9        0.46       -1.17      1.53 o 
   5   5   9      235.11      235.43      5.58 o 
   6   5   9      341.73      373.47     11.78 o 
   7   5   9      121.77      121.81      5.69 o 
   8   5   9       44.70       42.64      3.62 o 
   9   5   9        1.84       -1.48      2.18 o 
   0   6   9     1414.20     1344.97     32.22 o 
   1   6   9     1128.50     1117.24     24.14 o 
   2   6   9        1.35        0.34      1.95 o 
   3   6   9      602.83      589.23     11.63 o 
   4   6   9      293.14      288.09      9.67 o 
   5   6   9       55.97       50.14      2.92 o 
   6   6   9       38.38       41.62      3.41 o 
   7   6   9        0.03        2.69      2.82 o 
   8   6   9        1.02       -0.93      3.41 o 
   1   7   9       41.46       42.65      3.62 o 
   2   7   9      584.17      558.80     12.70 o 
   3   7   9       79.25       76.98      4.81 o 
   4   7   9       85.99       96.01      6.63 o 
   5   7   9       25.39       21.38      4.03 o 
   6   7   9      124.07      129.00      7.39 o 
   7   7   9       39.57       32.95      4.70 o 
   0   8   9       23.56       21.50      5.54 o 
   1   8   9       90.75       77.72      6.32 o 
   2   8   9       74.45       88.93     10.92 o 
   3   8   9      181.88      179.82      7.80 o 
   4   8   9       61.90       60.73      5.20 o 
   5   8   9       59.27       61.01      6.26 o 
   1   9   9        1.06        4.55      4.63 o 
   2   9   9        1.12        6.99      3.40 o 
   0   0  10     2151.44     2376.60     65.71 o 
   1   0  10        5.26        3.73      1.85 o 
   2   0  10     1591.24     1780.61     30.99 o 
   3   0  10      173.02      187.26      5.06 o 
   4   0  10       41.42       45.97      2.56 o 
   5   0  10      216.96      208.15      5.53 o 
   6   0  10      120.32      109.55      8.84 o 
   7   0  10      472.57      435.30     20.57 o 
   8   0  10      550.37      534.26     20.60 o 
   9   0  10       47.82       38.29      8.87 o 
  10   0  10       30.21       34.16      4.63 o 
  11   0  10       55.59       59.53      6.25 o 
   1   1  10      901.39      944.69     12.39 o 
   2   1  10       37.07       45.38      1.91 o 
   3   1  10      655.90      655.66      9.66 o 
   4   1  10      238.11      280.44      7.52 o 
   5   1  10      188.70      180.84      5.39 o 
   6   1  10      107.32       99.95      4.31 o 
   7   1  10      265.27      260.92      7.04 o 
   8   1  10      135.04      137.45      5.09 o 
   9   1  10       57.26       56.14      4.40 o 
  10   1  10       23.51       30.61      3.65 o 
  11   1  10       32.27       36.98      3.76 o 
   0   2  10       71.90       80.11      4.57 o 
   1   2  10      148.88      148.80      3.59 o 
   2   2  10      225.44      221.71      4.61 o 
   3   2  10       77.00       66.50      2.38 o 
   4   2  10       24.30       16.92      1.81 o 
   5   2  10      948.27      933.14     14.19 o 
   6   2  10        0.40        1.53      1.69 o 
   7   2  10      898.65      828.14     16.53 o 
   8   2  10       17.05       17.23      2.56 o 
   9   2  10       13.40       11.05      2.31 o 
  10   2  10       13.17       19.54      2.99 o 
  11   2  10       27.31       37.35      3.85 o 
   1   3  10      104.24      110.52      3.20 o 
   2   3  10      594.82      593.80      9.51 o 
   3   3  10      784.57      793.13     12.14 o 
   4   3  10        6.55        3.99      1.63 o 
   5   3  10      123.76      118.59      3.79 o 
   6   3  10      348.15      394.32      8.14 o 
   7   3  10        1.84        0.69      1.77 o 
   8   3  10       39.48       35.80      3.85 o 
   9   3  10      243.44      271.50      9.44 o 
  10   3  10       49.37       58.29      5.09 o 
   0   4  10      269.56      248.50      7.23 o 
   1   4  10       19.25       20.52      1.81 o 
   2   4  10      253.27      232.39      5.02 o 
   3   4  10        9.04        7.87      1.69 o 
   4   4  10      134.04      123.85      3.90 o 
   5   4  10       48.13       44.16      2.45 o 
   6   4  10       39.91       43.84      2.91 o 
   7   4  10       13.54       15.01      3.31 o 
   8   4  10      150.39      175.12      5.92 o 
   9   4  10        8.90        7.28      3.00 o 
  10   4  10       26.29       33.72      5.06 o 
   1   5  10      122.06      110.97      4.06 o 
   2   5  10      566.61      546.28     10.53 o 
   3   5  10      136.26      126.82      3.96 o 
   4   5  10       47.08       46.41      2.64 o 
   5   5  10       35.46       41.22      5.57 o 
   6   5  10      169.26      173.07      5.30 o 
   7   5  10       72.64       84.36      8.03 o 
   8   5  10       20.70       19.28      3.00 o 
   9   5  10       12.75       19.83      4.29 o 
   0   6  10     1195.73     1107.92     27.47 o 
   1   6  10       25.29       32.87      5.09 o 
   2   6  10       94.50       92.90      3.94 o 
   3   6  10       92.08       86.64      5.04 o 
   4   6  10       40.35       41.77      3.09 o 
   5   6  10      172.28      166.82      6.09 o 
   6   6  10       73.34       82.92      4.05 o 
   7   6  10       17.30       17.39      2.62 o 
   8   6  10       38.51       33.33      4.96 o 
   1   7  10        7.39       12.39      2.92 o 
   2   7  10        7.21        6.25      2.75 o 
   3   7  10       97.28       96.51      4.95 o 
   4   7  10       10.71       11.34      2.96 o 
   5   7  10       79.80       82.98      5.71 o 
   6   7  10        7.74        0.26      3.80 o 
   7   7  10        6.60       14.64      4.22 o 
   0   8  10       87.83       64.77     10.62 o 
   1   8  10       21.62       12.33      3.76 o 
   2   8  10       16.28       11.66      3.53 o 
   3   8  10       13.82        8.94      3.46 o 
   4   8  10        0.55        2.61      3.21 o 
   5   8  10        2.15        1.30      3.77 o 
   1   1  11      467.46      453.59      7.31 o 
   2   1  11      831.02      798.55     11.54 o 
   3   1  11      349.48      356.81      6.15 o 
   4   1  11      161.43      156.15      3.93 o 
   5   1  11      132.88      119.43      3.78 o 
   6   1  11     1125.77     1154.87     24.95 o 
   7   1  11       27.66       30.80      2.92 o 
   8   1  11       49.02       49.87      3.45 o 
   9   1  11       55.24       56.08      3.77 o 
  10   1  11       27.09       43.09      3.55 o 
  11   1  11        4.55        7.85      3.51 o 
   0   2  11       67.28       62.40      3.51 o 
   1   2  11       22.37       19.89      1.80 o 
   2   2  11        2.32        2.37      1.41 o 
   3   2  11       31.86       38.21      2.23 o 
   4   2  11       17.56       19.89      1.96 o 
   5   2  11        9.62       13.14      2.89 o 
   6   2  11        1.06        2.15      2.05 o 
   7   2  11       18.16       23.03      2.77 o 
   8   2  11       10.23       22.65      3.64 o 
   9   2  11       33.40       31.06      3.15 o 
  10   2  11        0.63        3.75      2.73 o 
   1   3  11      348.61      338.89      6.32 o 
   2   3  11     1885.87     1906.84     26.64 o 
   3   3  11      218.28      202.13      4.68 o 
   4   3  11      579.10      566.97      9.50 o 
   5   3  11        3.52        0.55      1.73 o 
   6   3  11       14.34        8.47      1.90 o 
   7   3  11      288.26      277.46      6.63 o 
   8   3  11      163.58      153.77      5.43 o 
   9   3  11      202.71      195.00      6.53 o 
  10   3  11      112.34      107.83      6.30 o 
   0   4  11       57.76       53.01      3.48 o 
   1   4  11     1026.70      986.90     14.81 o 
   2   4  11       25.67       28.41      2.69 o 
   3   4  11     1173.62     1114.33     16.57 o 
   4   4  11      175.64      180.72      9.04 o 
   5   4  11        9.97       12.92      1.97 o 
   6   4  11       94.61       97.85      4.03 o 
   7   4  11       98.88      107.68      4.14 o 
   8   4  11      339.51      361.96     12.17 o 
   9   4  11       25.82       20.80      3.23 o 
   1   5  11       43.24       36.63      2.28 o 
   2   5  11      113.94      117.39      3.82 o 
   3   5  11      139.14      147.43      4.32 o 
   4   5  11        0.14        2.03      1.57 o 
   5   5  11      245.33      246.07      6.50 o 
   6   5  11       53.27       53.10      3.43 o 
   7   5  11      145.64      147.51      5.50 o 
   8   5  11        4.33        4.01      2.35 o 
   9   5  11      154.51      149.07      7.03 o 
   0   6  11        2.05        0.38      3.14 o 
   1   6  11      335.00      327.49      7.87 o 
   2   6  11        7.19        3.47      2.71 o 
   3   6  11       50.34       52.55      3.34 o 
   4   6  11        2.15        1.21      2.09 o 
   5   6  11       26.89       27.28      3.23 o 
   6   6  11       81.52       96.08      4.38 o 
   7   6  11      105.21      104.47      4.66 o 
   8   6  11       93.47      100.11      7.43 o 
   1   7  11       78.02       73.03      4.61 o 
   2   7  11        4.48        9.08      2.89 o 
   3   7  11       51.30       47.66      4.10 o 
   4   7  11       15.76       16.86      4.69 o 
   5   7  11        4.43        7.87      3.61 o 
   6   7  11        6.24        5.63      3.60 o 
   0   8  11      393.30      368.07     16.76 o 
   1   8  11       24.82       17.75      3.90 o 
   2   8  11       51.98       40.98      4.84 o 
   3   8  11        1.91        3.89      3.21 o 
   4   8  11       25.95       27.50      5.06 o 
   0   0  12      247.49      213.64     15.43 o 
   1   0  12     1507.89     1571.07     32.00 o 
   2   0  12      548.17      547.94     13.05 o 
   3   0  12      357.59      322.86      9.00 o 
   4   0  12        0.33        0.81      2.14 o 
   5   0  12        0.00        0.50      2.22 o 
   6   0  12     3219.59     3333.25     94.06 o 
   7   0  12     2046.78     2073.86     49.77 o 
   8   0  12      979.78      962.93     30.83 o 
   9   0  12      217.45      206.45     14.15 o 
  10   0  12        9.76       11.67      3.63 o 
   1   1  12      187.78      191.09      4.29 o 
   2   1  12       58.80       54.91      2.36 o 
   3   1  12      165.24      174.05      4.06 o 
   4   1  12      261.03      248.38      5.03 o 
   5   1  12      199.38      199.72      4.88 o 
   6   1  12       40.54       42.74      3.23 o 
   7   1  12      126.66      143.20      6.11 o 
   8   1  12      258.51      252.19      7.28 o 
   9   1  12        3.30        4.90      2.60 o 
  10   1  12        0.28       -0.01      2.11 o 
   0   2  12       32.80       34.61      3.09 o 
   1   2  12      272.13      251.43      5.52 o 
   2   2  12        0.67        2.81      1.52 o 
   3   2  12      121.97      106.69      3.46 o 
   4   2  12      247.36      239.42      6.70 o 
   5   2  12       20.43       26.65      3.53 o 
   6   2  12        8.65        8.14      2.15 o 
   7   2  12       52.79       49.41      3.40 o 
   8   2  12      116.25      129.98      5.12 o 
   9   2  12       54.92       66.31      4.10 o 
  10   2  12       29.29       37.37      5.49 o 
   1   3  12       46.09       43.38      2.40 o 
   2   3  12      419.08      385.64      7.14 o 
   3   3  12        0.15       -0.37      1.65 o 
   4   3  12      212.65      206.37      4.72 o 
   5   3  12      136.16      145.37      4.54 o 
   6   3  12      117.73      110.32      4.19 o 
   7   3  12       76.44       83.13      6.53 o 
   8   3  12        0.03       -0.30      1.95 o 
   9   3  12       30.51       28.10      4.73 o 
  10   3  12       32.12       36.27      3.68 o 
   0   4  12        1.54        1.26      2.14 o 
   1   4  12       43.47       44.48      2.41 o 
   2   4  12      253.80      221.90      5.02 o 
   3   4  12        0.04       -0.11      1.49 o 
   4   4  12      377.51      336.97      6.62 o 
   5   4  12        5.77        5.39      1.77 o 
   6   4  12       47.18       45.94      2.96 o 
   7   4  12       48.46       55.48      3.21 o 
   8   4  12       15.37       17.36      3.72 o 
   9   4  12       11.38       15.96      3.91 o 
   1   5  12        3.18        3.37      1.67 o 
   2   5  12       96.45       83.12      3.36 o 
   3   5  12       38.77       30.67      2.36 o 
   4   5  12       23.20       19.72      2.18 o 
   5   5  12        7.94        7.20      1.91 o 
   6   5  12       11.64       16.80      2.42 o 
   7   5  12       72.35       91.55      4.87 o 
   8   5  12       24.75       34.94      3.66 o 
   0   6  12       22.05       21.03      5.58 o 
   1   6  12       20.32       16.89      2.60 o 
   2   6  12      121.39      115.34      4.61 o 
   3   6  12        6.91        7.42      2.28 o 
   4   6  12      134.48      130.99      4.98 o 
   5   6  12       38.89       38.94      3.66 o 
   6   6  12       27.84       25.76      3.29 o 
   7   6  12        1.46        3.75      3.22 o 
   1   7  12        0.02        3.25      2.19 o 
   2   7  12        7.01        8.31      2.96 o 
   3   7  12        3.76        4.55      2.81 o 
   4   7  12       87.15      107.20     10.57 o 
   5   7  12        3.15        3.33      3.18 o 
   0   8  12        8.16       -1.23      4.88 o 
   1   8  12      359.85      335.23     11.25 o 
   2   8  12       75.10       79.21      9.95 o 
   3   8  12        0.07        1.45      3.33 o 
   1   1  13        2.94        6.93      1.65 o 
   2   1  13        0.66        0.83      1.54 o 
   3   1  13       42.00       44.30      3.37 o 
   4   1  13      171.08      171.54      4.20 o 
   5   1  13      172.71      167.00      6.19 o 
   6   1  13       44.35       54.44      3.51 o 
   7   1  13       85.88       83.10      4.25 o 
   8   1  13        1.30        0.80      1.85 o 
   9   1  13       18.42       19.94      2.85 o 
  10   1  13       48.88       64.23      5.60 o 
   0   2  13      363.59      360.10      8.70 o 
   1   2  13     1281.27     1286.99     16.91 o 
   2   2  13      153.80      150.99      4.54 o 
   3   2  13        5.68        5.74      1.65 o 
   4   2  13       73.68       69.97      2.77 o 
   5   2  13        1.42       -0.69      1.71 o 
   6   2  13      234.82      225.45      6.60 o 
   7   2  13      412.57      414.42      9.85 o 
   8   2  13        1.00        0.76      1.93 o 
   9   2  13       85.93       85.38      4.62 o 
  10   2  13        0.04       -0.55      1.86 o 
   1   3  13      294.66      287.37      5.96 o 
   2   3  13       92.11       89.21      3.33 o 
   3   3  13      756.17      767.74     11.63 o 
   4   3  13      143.61      134.35      3.99 o 
   5   3  13        0.00        1.32      1.70 o 
   6   3  13        1.65        1.39      1.72 o 
   7   3  13       52.91       55.34      3.67 o 
   8   3  13        0.03        2.94      2.07 o 
   9   3  13        8.62        7.40      2.63 o 
   0   4  13      253.10      231.87      9.16 o 
   1   4  13        9.52        8.30      1.73 o 
   2   4  13       33.73       30.89      2.22 o 
   3   4  13       75.15       88.79      4.63 o 
   4   4  13      415.75      379.81      7.33 o 
   5   4  13        0.42        0.68      1.75 o 
   6   4  13       40.62       41.05      2.84 o 
   7   4  13        7.27        9.35      2.35 o 
   8   4  13        1.02        1.20      2.26 o 
   1   5  13        2.42        3.07      1.76 o 
   2   5  13      634.45      601.76     12.10 o 
   3   5  13       48.50       45.25      2.76 o 
   4   5  13      210.89      193.70      5.66 o 
   5   5  13       66.58       68.82      3.62 o 
   6   5  13       50.21       45.31      6.32 o 
   7   5  13        0.02        2.88      1.89 o 
   8   5  13       19.78        7.97      2.45 o 
   0   6  13       63.42       63.60      5.32 o 
   1   6  13       47.74       54.49      3.72 o 
   2   6  13       88.38       88.55      4.28 o 
   3   6  13        3.36        5.49      2.29 o 
   4   6  13        0.83        1.01      2.40 o 
   5   6  13        0.76       -0.09      2.42 o 
   6   6  13       22.44       24.81      3.29 o 
   1   7  13        5.97        6.96      2.43 o 
   2   7  13        0.59        1.69      2.83 o 
   3   7  13       12.10       17.86      3.40 o 
   4   7  13       29.27       30.78      4.35 o 
   5   7  13       21.93       35.04      4.76 o 
   0   8  13       36.81       26.29      6.53 o 
   0   0  14      373.62      365.65     14.49 o 
   1   0  14        2.44        1.01      2.43 o 
   2   0  14      122.65      126.61      8.43 o 
   3   0  14        6.23        5.07      2.55 o 
   4   0  14       19.30       18.80      3.09 o 
   5   0  14      265.29      277.44     10.51 o 
   6   0  14       34.88       45.86      4.85 o 
   7   0  14       42.46       28.79      5.61 o 
   8   0  14       29.16       34.16      4.80 o 
   9   0  14        0.71        0.68      3.77 o 
   1   1  14       83.39       90.43      3.39 o 
   2   1  14       47.97       52.99      2.58 o 
   3   1  14       94.14       94.44      3.79 o 
   4   1  14        4.16        1.97      1.58 o 
   5   1  14      345.05      348.79      9.55 o 
   6   1  14        1.25        2.14      2.09 o 
   7   1  14      531.59      533.45     14.25 o 
   8   1  14      122.29      123.21      6.04 o 
   9   1  14        6.66        1.95      2.51 o 
   0   2  14       58.09       57.78      3.53 o 
   1   2  14       56.50       60.96      2.57 o 
   2   2  14      335.78      320.76      6.19 o 
   3   2  14      500.07      488.20      8.26 o 
   4   2  14      140.71      127.12      4.76 o 
   5   2  14        1.77        0.61      1.90 o 
   6   2  14      229.92      236.00      6.97 o 
   7   2  14       28.85       32.60      3.16 o 
   8   2  14      225.06      245.19     13.11 o 
   9   2  14        2.20        3.03      2.08 o 
   1   3  14      680.88      629.41     10.51 o 
   2   3  14      100.96       82.54      3.04 o 
   3   3  14      101.94      102.97      3.34 o 
   4   3  14       48.46       45.17      3.22 o 
   5   3  14      509.61      477.53     11.42 o 
   6   3  14        2.72        2.16      1.94 o 
   7   3  14        3.07        1.80      2.23 o 
   8   3  14        1.59        3.83      2.29 o 
   9   3  14      157.91      165.05      6.21 o 
   0   4  14      122.26      113.16      8.15 o 
   1   4  14        1.60        1.14      1.60 o 
   2   4  14       47.10       44.86      2.57 o 
   3   4  14      208.65      180.68      4.65 o 
   4   4  14        2.55        2.85      1.72 o 
   5   4  14       25.20       37.61      3.44 o 
   6   4  14        1.49        2.71      1.84 o 
   7   4  14      185.86      203.88      7.11 o 
   8   4  14        0.12       -2.97      2.04 o 
   1   5  14      102.22      108.30      3.96 o 
   2   5  14       48.05       42.13      2.76 o 
   3   5  14      172.68      177.33      8.09 o 
   4   5  14        0.50       -0.68      2.27 o 
   5   5  14        0.87       -0.51      2.00 o 
   6   5  14       26.94       23.38      3.93 o 
   7   5  14       54.31       70.46      4.42 o 
   0   6  14        6.25        8.22      3.60 o 
   1   6  14        1.05        1.40      2.24 o 
   2   6  14       32.77       32.43      3.15 o 
   3   6  14      160.56      185.10      6.08 o 
   4   6  14       38.07       40.20      3.72 o 
   5   6  14        4.06        5.31      2.71 o 
   6   6  14        6.05        5.73      2.78 o 
   1   7  14        3.54        5.75      2.54 o 
   2   7  14        2.32        0.73      2.33 o 
   3   7  14       13.53       14.16      3.43 o 
   1   1  15      297.11      289.06      6.34 o 
   2   1  15      519.47      518.42      9.40 o 
   3   1  15      688.60      679.20     10.71 o 
   4   1  15      202.54      191.94      6.16 o 
   5   1  15       48.11       45.58      3.40 o 
   6   1  15       98.51      107.39      4.81 o 
   7   1  15        0.89        0.45      2.09 o 
   8   1  15      124.99      137.23      8.41 o 
   9   1  15       18.79       26.07      3.24 o 
   0   2  15      305.73      298.72     12.94 o 
   1   2  15       81.50       86.68      3.17 o 
   2   2  15      254.73      247.20      5.33 o 
   3   2  15      239.28      222.81      5.05 o 
   4   2  15        2.00        3.13      1.75 o 
   5   2  15      504.12      480.80     14.97 o 
   6   2  15        2.25        3.69      2.24 o 
   7   2  15      351.11      366.87     10.53 o 
   8   2  15       37.55       33.74      3.35 o 
   1   3  15        0.78       -0.14      1.51 o 
   2   3  15        1.49       -0.13      1.58 o 
   3   3  15        4.33        2.89      2.29 o 
   4   3  15        0.73       -2.66      1.77 o 
   5   3  15       40.55       45.76      3.28 o 
   6   3  15       33.51       33.27      3.25 o 
   7   3  15        0.71        1.84      2.47 o 
   8   3  15        0.74        2.34      2.48 o 
   0   4  15       38.88       39.36      3.53 o 
   1   4  15        0.06       -0.67      1.49 o 
   2   4  15        7.08        6.79      1.82 o 
   3   4  15       68.72       71.06      3.33 o 
   4   4  15       14.35       10.49      2.01 o 
   5   4  15        0.06        0.76      1.72 o 
   6   4  15       35.87       39.80      4.11 o 
   7   4  15       14.94        8.20      2.57 o 
   1   5  15        3.06        3.60      2.34 o 
   2   5  15       81.84       73.84      3.49 o 
   3   5  15       10.89       13.00      2.11 o 
   4   5  15       14.89       12.87      2.26 o 
   5   5  15       44.12       47.38      3.32 o 
   6   5  15       47.34       81.97      6.10 o 
   0   6  15       28.18       36.82      4.88 o 
   1   6  15       27.54       24.54      3.11 o 
   2   6  15        5.68        8.04      2.54 o 
   3   6  15        4.28        5.48      2.57 o 
   4   6  15       21.24       28.46      3.51 o 
   5   6  15       54.79       75.68      5.19 o 
   1   7  15        4.16        5.27      2.60 o 
   2   7  15        3.35        4.74      2.62 o 
   0   0  16     1139.69     1174.71     36.43 o 
   1   0  16     1358.83     1382.54     29.67 o 
   2   0  16       32.46       30.46      3.57 o 
   3   0  16        3.84        0.13      2.57 o 
   4   0  16       24.29       34.85      4.49 o 
   5   0  16      206.20      214.70     12.23 o 
   6   0  16      204.06      223.61      9.93 o 
   7   0  16        3.01        4.80      4.44 o 
   8   0  16       53.94       57.92      7.21 o 
   1   1  16       15.48       13.99      2.14 o 
   2   1  16      467.87      473.70      8.92 o 
   3   1  16        2.69        1.88      1.75 o 
   4   1  16       32.21       31.94      2.71 o 
   5   1  16        2.02        2.01      2.11 o 
   6   1  16       33.42       37.10      3.40 o 
   7   1  16       46.49       49.14      3.77 o 
   8   1  16       32.60       31.02      3.32 o 
   0   2  16        0.52       -0.59      2.14 o 
   1   2  16       65.76       64.81      2.94 o 
   2   2  16       75.15       73.73      3.06 o 
   3   2  16      360.53      341.37      6.71 o 
   4   2  16       12.29        7.83      2.07 o 
   5   2  16        0.10        4.28      2.04 o 
   6   2  16       94.67      106.48      4.86 o 
   7   2  16      362.02      381.32     10.87 o 
   8   2  16       15.22       14.00      2.78 o 
   1   3  16      194.15      179.60      4.37 o 
   2   3  16        5.80        5.28      1.60 o 
   3   3  16      166.25      147.75      4.21 o 
   4   3  16      126.71      124.23      4.14 o 
   5   3  16        0.46       -0.84      1.89 o 
   6   3  16      317.14      355.11     13.92 o 
   7   3  16        6.35        7.52      2.37 o 
   0   4  16       16.75       18.96      3.04 o 
   1   4  16       11.88       12.27      1.99 o 
   2   4  16       10.67        6.18      1.81 o 
   3   4  16       19.75       21.20      2.15 o 
   4   4  16        0.71        3.58      1.84 o 
   5   4  16        0.00       -1.03      1.75 o 
   6   4  16       41.64       45.79      3.81 o 
   1   5  16       17.90       14.93      2.78 o 
   2   5  16        0.27       -0.54      2.45 o 
   3   5  16       88.13       72.54      3.82 o 
   4   5  16      135.22      136.45      5.04 o 
   5   5  16      106.63      121.63      4.96 o 
   0   6  16       47.80       56.10      5.70 o 
   1   6  16        3.08        5.17      2.53 o 
   2   6  16      105.44      111.29      5.03 o 
   3   6  16       19.93       23.62      3.38 o 
   1   1  17       28.06       33.39      2.65 o 
   2   1  17       40.76       40.73      2.79 o 
   3   1  17        0.07        1.21      1.81 o 
   4   1  17       85.96       80.22      4.24 o 
   5   1  17       96.75       93.05      4.62 o 
   6   1  17       59.62       64.21      4.12 o 
   7   1  17       18.29       25.07      4.01 o 
   0   2  17        5.47        8.61      2.86 o 
   1   2  17      225.05      221.71      5.29 o 
   2   2  17        9.35        7.58      1.89 o 
   3   2  17       39.94       32.09      2.51 o 
   4   2  17       75.21       71.00      4.05 o 
   5   2  17        6.73        7.36      2.43 o 
   6   2  17       19.86       25.34      3.00 o 
   7   2  17       25.72       31.13      3.28 o 
   1   3  17       22.29       24.08      2.16 o 
   2   3  17       18.33       11.76      2.02 o 
   3   3  17        7.29        4.95      1.75 o 
   4   3  17        0.69       -0.78      1.81 o 
   5   3  17        1.24       -0.09      2.11 o 
   6   3  17       91.81      122.57      6.73 o 
   0   4  17        0.32        0.29      2.13 o 
   1   4  17       79.88       78.72      3.26 o 
   2   4  17       60.53       54.48      2.92 o 
   3   4  17        3.56        2.15      1.88 o 
   4   4  17       75.75       89.31      5.75 o 
   5   4  17        9.56       16.55      3.47 o 
   1   5  17       14.09        9.75      2.68 o 
   2   5  17       23.24       26.22      3.19 o 
   3   5  17       78.55       86.59      5.00 o 
   4   5  17        5.62        4.15      3.17 o 
   0   6  17        9.27        8.73      3.93 o 
   1   6  17        1.35        0.96      3.84 o 
   0   0  18       31.88       47.04     16.48 o 
   1   0  18      162.17      153.24      6.91 o 
   2   0  18     1005.66     1012.02     32.49 o 
   3   0  18        0.00       -3.71      2.48 o 
   4   0  18     1024.73     1034.62     43.40 o 
   5   0  18       14.54        8.19      3.55 o 
   6   0  18       11.53       10.53      4.86 o 
   1   1  18      191.33      188.02      5.28 o 
   2   1  18      438.23      454.86      8.99 o 
   3   1  18      212.40      209.19      5.62 o 
   4   1  18       41.08       45.59      3.65 o 
   5   1  18        2.90        4.64      2.12 o 
   6   1  18       29.77       32.26      3.45 o 
   0   2  18       46.43       41.09      4.61 o 
   1   2  18      182.54      185.61      5.22 o 
   2   2  18       28.91       32.79      2.74 o 
   3   2  18       19.84       19.09      3.17 o 
   4   2  18       14.18       23.03      3.46 o 
   5   2  18        9.76        9.04      2.39 o 
   6   2  18        2.71        2.53      2.15 o 
   1   3  18       10.33        8.16      1.94 o 
   2   3  18       36.39       41.02      2.84 o 
   3   3  18      131.27      117.36      4.22 o 
   4   3  18       18.67       26.98      3.19 o 
   5   3  18       46.44       59.00      3.94 o 
   0   4  18        0.24       -0.01      2.32 o 
   1   4  18      150.56      161.16      4.39 o 
   2   4  18        0.02        0.79      1.64 o 
   3   4  18       14.17       10.21      2.11 o 
   4   4  18       77.33       90.50      5.02 o 
   1   5  18       14.20       11.01      2.86 o 
   2   5  18       69.16       70.18      4.61 o 
   1   1  19       39.27       46.71      3.15 o 
   2   1  19      146.65      142.57      4.76 o 
   3   1  19        8.20        8.79      2.31 o 
   4   1  19        1.31        1.77      2.17 o 
   5   1  19       75.63       90.85      5.56 o 
   0   2  19      111.23      113.22      6.19 o 
   1   2  19        2.34        2.16      1.96 o 
   2   2  19        7.29        5.89      2.01 o 
   3   2  19        3.68        9.61      2.26 o 
   4   2  19        2.35        5.39      2.30 o 
   5   2  19        2.70        1.88      2.23 o 
   1   3  19        2.28        1.33      1.78 o 
   2   3  19       10.70       12.05      2.17 o 
   3   3  19        0.20       -0.99      1.93 o 
   4   3  19        4.74        5.16      2.29 o 
   0   4  19        0.30        2.21      2.83 o 
   1   4  19       64.58       75.05      3.25 o 
   2   4  19        6.97        8.03      1.99 o 
   0   0  20      161.55      173.37     15.81 o 
   1   0  20       34.06       34.82      4.22 o 
   2   0  20      131.97      136.37      7.88 o 
   3   0  20       66.70       65.91      5.99 o 
   4   0  20        9.36       11.90      3.59 o 
   1   1  20       27.06       26.01      2.77 o 
   2   1  20        0.14        0.69      1.99 o 
   3   1  20        7.05        4.86      2.31 o 
   4   1  20       25.19       28.48      3.21 o 
   0   2  20      343.70      332.91     10.82 o 
   1   2  20       79.00       86.82      4.92 o 
   2   2  20       85.23       81.45      3.88 o 
   3   2  20       37.55       40.97      3.59 o 
   1   3  20      116.22      119.23      4.91 o 
   1   1  21        5.09        7.51      2.24 o 
                                                 
